# Supplementary material for: Discrimination of Excited States of Acetylacetone through Theoretical Molecular-Frame Photoelectron Angular Distributions
Source: Molecules. 2022 Mar 10;27(6):1811. doi: 10.3390/molecules27061811 (PMC8951278; doi:10.3390/molecules27061811)
Supplement: Supplementary file 1 [file molecules-27-01811-s001.zip]

Archive with 1 entries (1 files):
- molecules-1627894-supplementary.pdf
